# Supplementary material for: A draft nuclear-genome assembly of the acoel flatworm Praesagittifera naikaiensis
Source: Gigascience. 2019 Apr 6;8(4):giz023. doi: 10.1093/gigascience/giz023 (PMC6451197; doi:10.1093/gigascience/giz023)
Supplement: Supplemental Files [file giz023_supplemental_files.zip]

Archive with 8 entries (8 files):
- Figure_S1.pdf
- Figure_S2.pdf
- Figure_S3.pdf
- Figure_S4.pdf
- Figure_S5.pdf
- Table_S1.xlsx
- Table_S2.xlsx
- Table_S3.xlsx
