# Supplementary material for: A draft nuclear-genome assembly of the acoel flatworm Praesagittifera naikaiensis
Source: Gigascience. 2019 Apr 6;8(4):giz023. doi: 10.1093/gigascience/giz023 (PMC6451197; doi:10.1093/gigascience/giz023)
Supplement: Supplemental Files [file giz023_supplemental_files.zip › Table_S1.xlsx]

## Sheet: Sheet1
Supplementary Table 1: Sequence data summary
	Platforms		Insert size	Read length	Total amount of data	Physical coverage	Source
DNA	HiSeq 2500	Paired-end	500 bp	2x 250 bp	134.1 Gb (1)	204.2x	Larva
	HiSeq 2500	Mate-pair	3 kb	2x 250 bp	3.4 Gb (1)	42.7x	Larva
	HiSeq 2500	Mate-pair	5 kb	2x 250 bp	2.2 Gb (1)	48.4x	Larva
	HiSeq 2500	Mate-pair	7 kb	2x 250 bp	1.9 Gb (1)	58.8x	Larva
	HiSeq 2500	Mate-pair	10 kb	2x 250 bp	1.7 Gb (1)	71.8x	Larva
	PacBio RSII	-	-	-	48.8 Gb	73.3x	Larva
RNA	HiSeq 2500	Paired-end	300 bp	2x100 bp	469 Mb (2)	-	Adult
	PacBio RSII	-	-	-	98 Mb	-	Larva
	PacBio RSII	-	-	-	290 Mb	-	Embryo
(1) Adapter and low quality (<Q20) regions are excluded.
(2) Adapter and low quality (<Q30) regions are excluded.
