# Supplementary material for: A draft nuclear-genome assembly of the acoel flatworm Praesagittifera naikaiensis
Source: Gigascience. 2019 Apr 6;8(4):giz023. doi: 10.1093/gigascience/giz023 (PMC6451197; doi:10.1093/gigascience/giz023)
Supplement: Supplemental Files [file giz023_supplemental_files.zip › Table_S2.xlsx]

## Sheet: Sheet1
Supplementary Table 2. Xenacoelomorph dataset used for gene prediction
BioProject ID	SRA Run ID	Species	References/Submission
PRJNA241459	SRR1208932	Hofstenia miamia	Srivastava M et al. [5]
PRJNA295687	SRR2500940	Xenoturbella profunda	University of California San Diego, Jose Carvajal; 2015-09-15
PRJNA295688	SRR2681679	Convolutriloba macropyga	Cannon JT et al. [4]
PRJNA295688	SRR2681926	Isodiametra pulchra	Cannon JT et al. [4]
PRJNA295688	SRR2681987	Xenoturbella bocki	Cannon JT et al. [4]
PRJNA295688	SRR2682004	Nemertoderma westbladi	Cannon JT et al. [4]
PRJNA295688	SRR2682099	Sterreria sp.	Cannon JT et al. [4]
PRJNA295688	SRR2682154	Ascoparia sp.	Cannon JT et al. [4]
PRJNA295688	SRR3105702	Childia submaculatum	Cannon JT et al. [4]
PRJNA295688	SRR3105703	Diopisthoporus gymnopharyngeus	Cannon JT et al. [4]
PRJNA295688	SRR3105704	Diopisthoporus longitubus	Cannon JT et al. [4]
PRJNA295688	SRR3105705	Eumecynostomum macrobursalium	Cannon JT et al. [4]
PRJNA391851	SRR5760179	Symsagittifera roscoffensis	University of Bern, Swiss Institute of Bioinformatics, Adem Bilican; 2017-06-26
PRJNA422347	SRR6374833	Isodiametra pulchra	University College London, Bernhard Egger; 2017-12-14
PRJNA422367	SRR6375633	Paratomella rubra	University College London, Bernhard Egger; 2017-12-14
