# Supplementary material for: A draft nuclear-genome assembly of the acoel flatworm Praesagittifera naikaiensis
Source: Gigascience. 2019 Apr 6;8(4):giz023. doi: 10.1093/gigascience/giz023 (PMC6451197; doi:10.1093/gigascience/giz023)
Supplement: Supplemental Files [file giz023_supplemental_files.zip › Table_S3.xlsx]

## Sheet: Sheet1
Supplementary Table 3. Summary of the Praesagittifera naikaiensis genome assembly.
Minimum sequence length	Number of contigs	Number of scaffolds	Scaffold size	% Non-gap basepairs
1 Mb	0	0	0	0
500 kb	0	12	6829918	99.5
250 kb	41	322	102891380	99
100 kb	1075	1703	260596475	99
50 kb	2809	1992	140906551	98.5
25 kb	4225	2373	85974901	97.6
10 kb	5808	2646	45044444	95.4
5 kb	3643	1267	9385898	89.1
2.5 kb	2634	807	3019035	93.8
1 kb	2150	614	1058296	100
1 bp	2880	789	404774	100
Total	25265	12525	656111672	98.3
